# Supplementary material for: A novel method for alveolar bone grafting assessment in cleft lip and palate patients: cone-beam computed tomography evaluation
Source: Clin Oral Investig. 2020 Aug 15;25(4):1967–75. doi: 10.1007/s00784-020-03505-z (PMC7966225; doi:10.1007/s00784-020-03505-z)
Supplement: Supplementary file 1 — (XLSX 13 kb) [file 784_2020_3505_MOESM1_ESM.xlsx]

## Sheet: Arkusz1
	1 author 1 measurement series								1 author 2 measurement series								2 author								1 author 1		1 author 2		2 author
patient	3mm c	5mm c	7mm c	9mm c	3mm	5mm	7mm	9mm	3mm c2	5mm c2	7mm c2	9mm c2	3mm 2	5mm 2	7mm 2	9mm 2	3mm c3	5mm c3	7mm c3	9mm c3	3mm 3	5mm 3	7mm 3	9mm 3	1c	1	2c	2	3c	3
1	2	3	3	3	3	3	3	3	2	3	3	3	3	3	3	3	2	3	3	3	3	3	3	3	11	12	11	12	11	12
2	0	0	0	1	2	3	3	3	0	0	0	1	2	3	3	3	0	0	0	1	2	3	3	3	1	11	1	11	1	11
3	0	0	0	0	3	2	2	3	0	0	0	0	3	2	2	3	0	0	0	0	3	2	3	3	0	10	0	10	0	11
4	0	1	1	1	3	2	3	3	0	1	1	1	3	2	3	3	0	1	2	2	3	2	3	3	3	11	3	11	5	11
5	0	0	0	0	2	3	3	3	0	0	0	0	2	3	3	3	0	0	0	0	2	2	3	3	0	11	0	11	0	10
6	0	0	0	0	2	3	3	3	0	0	0	0	2	3	3	3	0	0	0	0	2	3	3	3	0	11	0	11	0	11
7	1	1	1	2	2	3	3	3	1	1	1	2	2	3	3	3	1	1	1	2	3	3	3	3	5	11	5	11	5	12
8	3	3	3	0	3	3	3	3	3	3	3	0	3	3	3	3	3	3	3	0	3	3	3	3	9	12	9	12	9	12
9	2	3	3	3	3	3	3	3	2	3	3	3	3	3	3	3	2	3	3	3	3	3	3	3	11	12	11	12	11	12
10	0	0	0	0	2	3	3	3	0	0	0	0	2	3	3	3	0	0	0	0	3	3	3	3	0	11	0	11	0	12
11	2	2	2	2	3	3	3	3	2	2	2	2	3	3	3	3	2	2	2	2	3	3	3	3	8	12	8	12	8	12
12	0	0	1	0	3	3	3	3	0	0	1	0	3	3	3	3	0	0	1	0	3	3	3	3	1	12	1	12	1	12
13	0	1	2	2	2	3	3	3	0	1	2	2	2	3	3	3	0	1	2	2	2	3	3	3	5	11	5	11	5	11
14	0	0	0	0	3	3	3	3	0	0	0	0	3	3	3	3	0	0	0	0	3	3	3	3	0	12	0	12	0	12
15	1	2	3	2	2	2	3	3	1	2	3	2	2	2	3	3	1	2	3	2	2	2	3	3	8	10	8	10	8	10
16	2	2	1	0	3	3	3	3	1	2	1	0	3	3	3	3	1	2	1	0	3	3	3	3	5	12	4	12	4	12
17	0	0	1	0	3	3	3	3	0	0	1	0	3	3	3	3	0	0	1	0	3	3	3	3	1	12	1	12	1	12
18	0	0	0	0	2	3	3	3	0	0	0	0	2	3	3	3	0	0	0	0	2	3	3	3	0	11	0	11	0	11
19	3	3	3	3	3	3	3	3	3	3	3	3	3	3	3	3	3	3	3	3	3	3	3	3	12	12	12	12	12	12
20	0	1	1	1	2	3	3	3	0	1	1	1	2	3	3	3	0	1	1	1	2	3	3	3	3	11	3	11	3	11
21	0	1	1	1	2	2	3	3	0	1	1	1	2	2	3	3	0	1	1	1	2	2	3	3	3	10	3	10	3	10
			2	root resorption
